# Supplementary material for: Prevalence and Influencing Factors of Anxiety and Depression in Patients With Breast Cancer: A Meta-Analysis
Source: Actas Esp Psiquiatr. 2026 Apr 15;54(2):528–44. doi: 10.62641/aep.v54i2.2167 (PMC13180670; doi:10.62641/aep.v54i2.2167)
Supplement: Supplementary file 1 [file ActEsp-54-2-528-544-s1.zip]

Archive with 2 entries (1 files):
- Supplementary Material/
- Supplementary Material/PRISMA_2020_checklist.docx
